# Supplementary material for: Predicting omicron pneumonia severity and outcome: a single-center study in Hangzhou, China
Source: Front Med (Lausanne). 2023 May 26;10:1192376. doi: 10.3389/fmed.2023.1192376 (PMC10250627; doi:10.3389/fmed.2023.1192376)
Supplement: Supplementary file 1 [file Data_Sheet_1.ZIP]

Archive with 32 entries (30 files):
- LDA_demo.m
- RandomForest_package/
- RandomForest_package/forestTest.m
- RandomForest_package/forestTrain.m
- RandomForest_package/localContrastNormalize.m
- RandomForest_package/mgd.m
- RandomForest_package/storage.m
- RandomForest_package/svmTest.m
- RandomForest_package/svmTrain.m
- RandomForest_package/treeTest.m
- RandomForest_package/treeTrain.m
- RandomForest_package/weakTest.m
- RandomForest_package/weakTrain.m
- SVM_package/
- SVM_package/Makefile
- SVM_package/README
- SVM_package/SVMRFE.m
- SVM_package/SVMcgForClass.m
- SVM_package/SVMcgForClass_NoDisplay_gauss.m
- SVM_package/SVMcgForClass_NoDisplay_linear.m
- SVM_package/libsvmread.c
- SVM_package/libsvmread.mexw64
- SVM_package/libsvmwrite.c
- SVM_package/libsvmwrite.mexw64
- SVM_package/make.m
- SVM_package/svm_gray_matter_PCA.m
- SVM_package/svm_model_matlab.c
- SVM_package/svm_model_matlab.h
- SVM_package/svmpredict.c
- SVM_package/svmpredict.mexw64
- SVM_package/svmtrain.c
- SVM_package/svmtrain.mexw64
