# Supplementary material for: Predicting omicron pneumonia severity and outcome: a single-center study in Hangzhou, China
Source: Front Med (Lausanne). 2023 May 26;10:1192376. doi: 10.3389/fmed.2023.1192376 (PMC10250627; doi:10.3389/fmed.2023.1192376)
Supplement: Supplementary file 1 [file Data_Sheet_1.ZIP › LDA_demo.m]

load('yourdata');

%% LOOCV

h = waitbar(0,'please wait..');
for i = 1:size(DATA,1)
    waitbar(i/size(DATA,1),h,[num2str(i),'/',num2str(size(DATA,1))])
    new_DATA = DATA;
    new_label  = label;
    test_data   = DATA(i,:);new_DATA(i,:) = []; train_data = new_DATA;
    test_label   = label(i,:);new_label(i,:) = [];train_label = new_label;
    
    predicted_label = classify(test_data, train_data, train_label);
    acc(i) = mean(predicted_label == test_label);
end
close(h)
acc_final = mean(acc);

%%  permutation test
permut                = 1000;
acc_final_rand     = zeros(permut,1);
h = waitbar(0,'please wait..');
for i=1:permut
    waitbar(i/permut,h,['permutation:',num2str(i),'/',num2str(permut)]);
    randlabel = randperm(length(label));
    label_r  = label(randlabel);
    for j=1:size(DATA,1)
        new_DATA = DATA;
        new_label  = label_r;
        test_data   = new_DATA(j,:);  new_DATA(j,:) = []; train_data = new_DATA;
        test_label  = new_label(j,:);    new_label(j,:)  = [];  train_label = new_label;
        
        predicted_label = classify(test_data, train_data, train_label);
        acc_r(j) = mean(predicted_label == test_label);
        
    end
    acc_final_rand(i) = mean(acc_r);
    clear randlabel  acc_r label_r
end
close(h);
acc_pvalue     = mean(abs(acc_final_rand) >= abs(acc_final));
