# Supplementary material for: Predicting omicron pneumonia severity and outcome: a single-center study in Hangzhou, China
Source: Front Med (Lausanne). 2023 May 26;10:1192376. doi: 10.3389/fmed.2023.1192376 (PMC10250627; doi:10.3389/fmed.2023.1192376)
Supplement: Supplementary file 1 [file Data_Sheet_1.ZIP › RandomForest_package/forestTest.m]

function [Yhard, Ysoft] = forestTest(model, X, opts)
    % X is NxD, where rows are data points
    % model comes from forestTrain()
    % Yhard are hard assignments to X's, Ysoft is NxK array of
    % probabilities, where there are K classes.
    
    if nargin<3, opts= struct; end
    
    numTrees= length(model.treeModels);
    u= model.treeModels{1}.classes; % Assume we have at least one tree!
    Ysoft= zeros(size(X,1), length(u));
    for i=1:numTrees
        [~, ysoft] = treeTest(model.treeModels{i}, X, opts);
        Ysoft= Ysoft + ysoft;
    end
    
    Ysoft = Ysoft/numTrees;
    [~, ix]= max(Ysoft, [], 2);
    Yhard = u(ix);
end
