# Supplementary material for: Predicting omicron pneumonia severity and outcome: a single-center study in Hangzhou, China
Source: Front Med (Lausanne). 2023 May 26;10:1192376. doi: 10.3389/fmed.2023.1192376 (PMC10250627; doi:10.3389/fmed.2023.1192376)
Supplement: Supplementary file 1 [file Data_Sheet_1.ZIP › SVM_package/SVMcgForClass_NoDisplay_linear.m]

function [bestacc,bestc] = SVMcgForClass_NoDisplay_linear(train_label,train,cmin,cmax,v,cstep)
% SVMcg cross validation by faruto
% by faruto
% Email:patrick.lee@foxmail.com 
% QQ:516667408 
% http://blog.sina.com.cn/faruto
% last modified 2011.06.08
%
% Èô×ªÔØÇë×¢Ã÷£º
% faruto and liyang , LIBSVM-farutoUltimateVersion 
% a toolbox with implements for support vector machines based on libsvm, 2011. 
% Software available at http://www.matlabsky.com
% 
% Chih-Chung Chang and Chih-Jen Lin, LIBSVM : a library for
% support vector machines, 2001. Software available at
% http://www.csie.ntu.edu.tw/~cjlin/libsvm

%% about the parameters of SVMcg 
if nargin < 6
    cstep = 0.8;
end
if nargin < 5
    v = 5;
end
if nargin < 3
    cmax = 8;
    cmin = -8;
end
%% X:c Y:g cg:CVaccuracy
X = meshgrid(cmin:cstep:cmax,1);
[m,n] = size(X);
cg = zeros(m,n);
eps = 1e-1;
%% record acc with different c & g,and find the bestacc with the smallest c
bestc = 1;
bestacc = 0;
basenum = 2;
for i = 1:m
    for j = 1:n
        cmd = ['-v ',num2str(v),' -c ',num2str( basenum^X(i,j) )];
        cg(i,j) = svmtrain(train_label, train, cmd);
        
        if cg(i,j) <= 55
            continue;
        end
        
        if cg(i,j) > bestacc
            bestacc = cg(i,j);
            bestc = basenum^X(i,j);
        end        
        
        if abs( cg(i,j)-bestacc )<=eps && bestc > basenum^X(i,j) 
            bestacc = cg(i,j);
            bestc = basenum^X(i,j);
        end        
        
    end
end
